# Supplementary material for: Niacinamide Antimicrobial Efficacy and Its Mode of Action via Microbial Cell Cycle Arrest
Source: Microorganisms. 2024 Aug 2;12(8):1581. doi: 10.3390/microorganisms12081581 (PMC11356291; doi:10.3390/microorganisms12081581)
Supplement: Supplementary file 1 [file microorganisms-12-01581-s001.zip]

Archive with 1 entries (1 files):
- microorganisms-3120093-supplementary.pdf
